# Supplementary material for: The Influence of Oxidized Imino-Allantoin in the Presence of OXOG on Double Helix Charge Transfer: A Theoretical Approach
Source: Int J Mol Sci. 2024 May 29;25(11):5962. doi: 10.3390/ijms25115962 (PMC11172559; doi:10.3390/ijms25115962)
Supplement: Supplementary file 1 [file ijms-25-05962-s001.zip]

Archive with 4 entries (4 files):
- Supplementary Materials.pdf
- oligo_oxIa_Neutral.pdb
- oligo_oxIa_Cation.pdb
- oligo_oxIa_Anion.pdb
